# Supplementary material for: Ultrafast Photochemical Reaction Dynamics of 3-Phenyl-1,4,2-dioxazol-5-one Revealed by Femtosecond Time-Resolved Infrared Spectroscopy
Source: Int J Mol Sci. 2026 Jun 19;27(12):5563. doi: 10.3390/ijms27125563 (PMC13299421; doi:10.3390/ijms27125563)
Supplement: Supplementary file 1 [file ijms-27-05563-s001.zip]

Archive with 1 entries (1 files):
- ijms-4374165-supplementary.pdf
